# Supplementary material for: An Open-Source Deep Learning Algorithm for Efficient and Fully Automatic Analysis of the Choroid in Optical Coherence Tomography
Source: Transl Vis Sci Technol. 2023 Nov 21;12(11):27. doi: 10.1167/tvst.12.11.27 (PMC10668622; doi:10.1167/tvst.12.11.27)
Supplement: Supplement 3 [file tvst-12-11-27_s003.xlsx]

## Sheet: Sheet1
	OCTANE	i-Test	Normative
Choroid thickness (μm)	220.4 (68.6)**,***	245.3 (89.4)**	256.8 (65.9)***
Choroid area (mm2)	1.19 (0.37)*,**	1.30 (0.50)*	1.32 (0.35)**
Caption	Choroidal characteristics of the three datasets used to build DeepGPET. Values are shown as mean with standard deviation values in parenthesis. Statistically significant results were computed using the T-test comparing the means of independent samples; * : P<0.01, ** : P<0.001, *** : P<0.0001.
