# Supplementary material for: An Open-Source Deep Learning Algorithm for Efficient and Fully Automatic Analysis of the Choroid in Optical Coherence Tomography
Source: Transl Vis Sci Technol. 2023 Nov 21;12(11):27. doi: 10.1167/tvst.12.11.27 (PMC10668622; doi:10.1167/tvst.12.11.27)
Supplement: Supplement 4 [file tvst-12-11-27_s004.xlsx]

## Sheet: Sheet1
	Training	Validation	Testing	Total
Subjects	66	9	7	82
Male/Female	32 / 34	7 / 2	5 / 2	44 / 38
Right/Left eyes	66 / 27	9 / 4	6 / 3	81 / 34
Standard/FLEX Device	63 / 3	8 / 1	6 / 1	77 / 5
EDI/non-EDI	51 / 15	6 / 3	5 / 2	62 / 20
Age (mean (SD))	49.2 (11.4)	40.2 (8.2)	44.9 (8.2)	48.0 (11.2)
OCTANE cohort	38	5	4	47
i-Test cohort	3	1	1	5
Normative cohort	25	3	2	30
Horizontal/Vertical scans	202 / 57	19 / 8	18 / 5	239 / 70
Volume scans	344	31	31	406
Total B-scans	603	58	54	715
Caption	Overview of population and image characteristics of the training, validation and test sets.
