# Supplementary material for: An Open-Source Deep Learning Algorithm for Efficient and Fully Automatic Analysis of the Choroid in Optical Coherence Tomography
Source: Transl Vis Sci Technol. 2023 Nov 21;12(11):27. doi: 10.1167/tvst.12.11.27 (PMC10668622; doi:10.1167/tvst.12.11.27)
Supplement: Supplement 5 [file tvst-12-11-27_s005.xlsx]

## Sheet: Sheet1
	Pearson		Spearman
	rp	P-value	rs	P-value
Choroid thickness	0.22	0.11	0.08	0.57
Choroid area	0.23	0.09	0.12	0.37
Quality	-0.11	0.43	0.001	0.99
Caption	Pearson and Spearman correlation coefficients between Dice scores against Heidelberg-measured quality index, choroidal thickness and area in the held-out test set between DeepGPET and ground truths generated from GPET.
